# Supplementary material for: Integration of multiomics with precision nutrition for gestational diabetes: Study protocol for the Westlake Precision Birth Cohort
Source: Imeta. 2023 Mar 15;2(2):e96. doi: 10.1002/imt2.96 (PMC10989950; doi:10.1002/imt2.96)
Supplement: Supplementary file 1 — Supporting information. [file IMT2-2-e96-s001.xlsx]

## Sheet: Sheet1
Table S1. A brief summary of prospective birth cohorts
Cohort	Initial time	Country	Sample size	Strength	Limitation	doi	PMID
The lothian birth cohorts of 1921 (LBC1921)	1921	Scotland	550	1. Valid intelligence test score from age 11 to middle or old age. 2. Genome-wide testing on over half a million SNPs.	1. Limited sample size.	10.1093/ije/dyr197	22253310
1946 National Birth Cohort	1946	England	5362	1. National and representative sample. 2. Repeated measurements of growth in early life, childhood and adolescence, of cognitive function in childhood, adolescence and adulthood, and of physical and mental function three times in adulthood.	1. Lack of biological samples in early study.	10.1093/ije/dyi201	16204333
1958 British Birth Cohort	1958	England	17416	1. Large sample size. 2. Extensive data coverage. 3.the combination of genetic and phenotypic information. 4. Standardized tests or scales (e.g., for cognition) in the earliest phases of follow-up.	1. The cohort did not have the ethnic diversity.	10.1093/ije/dyi183	16155052
The Northern Finland Birth Cohort 1966 (NFBC1966)	1966	Finland	12231	1. Prospective setting. 2. Good participation rates (above 50% after 46 years of follow-up).	1. Declining participation rates and loss of follow-up. 2. Selection bias.	10.1093/ije/dyab109	34999878
New Delhi Birth Cohort (NDBC)	1969	India	8181	1. A range of environmental factors such as the mother's health status and socio-economic status were taken into account in the cohort.	1. Selective attrition.	10.1093/ije/dyab142	34279626
Vellore Birth Cohort	1969	India	10670	1. Detailed birth and longitudinal childhood growth data. 2. A large amount of DNA samples.	1. Half of the original births were delivered outside the study area. 2. There was considerable attrition by the time of the adult follow-up.	10.1093/ije/dyn159	18684785
British Cohort Study (BCS70)	1970	England	8581	1. Large and nationally representative samples. 2. Extensive and broad data coverage	1. Selective attrition.	10.1093/ije/dyac148	35849349
The 1982 Pelotas Birth Cohort Study	1982	Brazil	5914	1. Thorough physical examinational data.	1. The attrition rate was slightly higher among the very poor and the wealthy participants.	10.1093/ije/dyv017	25733577
Cebu Longitudinal Health and Nutrition Survey (CLHNS)	1983	Philippines	3080	1. CLHNS tested some detailed message of the SNPs	1. Underrepresentation of population.	10.2337/db07-1700	18426866
Jamaican 1986 Birth Cohort Study (JBCS)	1986	Jamaican	10499	1. Representative population base.	1. Most of the support for JBCS I-III had come from local sources.	10.1093/ije/dyq149	20805108
Birth to twenty cohort (BT20)	1990	South Africa	3273	1. Longitudinal design. 2. The study was unique and had been a source of reference for several major poicy decisions in the country.	1. Underrepresentation of population.	10.1093/ije/dym016	17355979
Avon Longitudinal Study of Parents and Children (ALSPAC)	1991	England	14541	1. Large sample size. 2. Genome-wide and extensive phenotypic data. 3. Had repeated measurements of DNA methylation.	1. The majority of participants were White ethnicity, which limited the generalizability.	10.1093/ije/dys066	22507742
Pelotas 1993 Birth Cohort	1993	Brazil	5914	1. It had population basis and the wide range of data collected at different ages, allowing analyses of life course trajectories and of early determinants of health and human capital.	1. The follow-up rate after 18 years was relatively lower.	10.1093/ije/dyx249	29240909
Danish National Birth Cohort (DNBC)	1996	Danmark	61071	1. Large sample size. 2. Two blood samples from each mother.	1. Self-reported exposures.	10.1177/14034948010290040201	11775787
The Environment and Childhood Project (INMA)	1997	Spain	3294	1. Prospective design.	1. The genders were not equally distributed. 2. Loss of follow-up.	10.1016/j.ijheh.2018.12.014	30638867
Jiaxing Birth Cohort	1999	China	338413	1. Large sample size. 2. The children in the cohort were intensively followed.	1. No biological samples.	10.1093/ije/dyw203	27940484
The Norwegian Mother and Child Cohort Study (MoBa)	1999	Norway	112908	1. Large sample size. 2. Prospectively collected biomaterials.	1. The repeated blood sampling has not been conducted except in some sub-projects.	10.1093/ije/dyw029	27063603
Millennium Cohort Study (MCS)	2000	England	18552	1. Big health data available. 2. Excellent resource to facilitate interdisciplinary research on important public health issues.	1. Lack of high level of detailed health-related information.	10.1093/ije/dyu001	24550246
Pacific Islands Families growth study (PIF)	2000	New Zealand	931	1. Culturally specific longitudinal research. 2. The findings from this research could be used to drive effective policies and programmes.	1. High attrition rate.	10.1136/bmjopen-2016-013407	27807091
The Generation R Study	2001	Netherlands	9778	1. Detailed measurements. 2. The study comprised contemporary urban children including about 50% from ethnic minorities.	1. Biase in etiological assocation studies.	10.1007/s10654-006-9022-0	16826450
The Cambridge Baby Growth Study (CBGS)	2001	England	2229	1. Rich collection of biological data and samples.	1. Single-site design. 2. CBGS had prolonged recruitment over an 8-year period. 3. CBGS had limited generalizability to other settings and populations. 4. CBGS lacked lean mass estimation.	10.1093/ije/dyv318	26721600
PARIS Birth Cohort	2003	France	4115	1. Longitudinal design. 2. Respiratory and allergic health outcomes.	1. Lack of follow-up in more than one third of cases.	10.1007/s10654-007-9109-2	17279453
The Stockholm Birth Cohort Study (SBC)	2004	Stockholm	14680	1. Longitudinal design. 2. The SBC had sociometric data that enable to map out the childhood-school class friendships between the cohort members.	1. The follow-up of the cohort members after 1986 was entirely based on register data.	10.1093/ije/dyz185	31539027
Pelotas 2004 Birth Cohort	2004	Brazil	4231	1. High follow-up rates. 2. Availability of anthropometric measurements collected prospectively over 11 years.	1. Lack of data on glycaemic control during pregnancy. 2. Assessment of GDM based on maternal self-reporting.	10.1136/bmjopen-2018-024734	31289054
California cohort study	2005	America	729503	1. Large sample size. 2. Large ultrasound samples.	1. The data on confounding factors were missing.	10.1016/j.ajog.2015.11.029	26688490
Wuhan Twin Birth Cohort (WTBC)	2006	China	13869	1. Large sample size. 2. Longitudinal design.	1. WTBC did not complete zygosity assessment for twin pairs of the first sample and part of the second sample.	10.1017/thg.2017.24	28651682
Environments For Healthy Living Griffith birth cohort study, EFHL	2006	Australia	6251	1. Large sample size. 2. Longitudinal design.	1. The EFHL samples were likely to include fewer low birth-weight, low gestational age babies or multiple births than in the general population. 2. Self-reported data.	10.1186/1471-2458-12-1080	23241307
China-Anhui Birth Cohort Study (C-ABCS)	2008	China	16766	1. Prospective longitudinal design. 2. The data were collected in different time of pregenancy. 3.Data on biological, physical, chemical, psycho-social, nutritional exposures and lifestyle.	1. C-ABCS only focused on one province in China and merely collected baseline husbands' demographic data. 2. C-ABCS only collected the data of infants from one city.	10.1093/ije/dys085	22729236
National Children's Study (NCS)	2009	America	100000	1. It was a national longitudinal study of environmental influences (including physical, chemical, biological, and psychosocial) on children’s health and development.	1. The strategy of home follow-up recruitment was problematic.	10.1542/peds.2015-4410b	27251867
Born in Guangzhou Cohort Study (BIGCS)	2010	China	22569	1. Large and specific population. 2. Detailed and comprehensive information. 3. Self-reported and multiple sequential biological samples.	1. Selection bias.	10.1007/s10654-017-0239-x	28321694
Japan Environment and Children's Study (JECS)	2011	Japan	100148	1. Large amount of information was collected. 2. High participation rate of follow-up.	1. Only few of the participants had detailed exposure measurements and clinical examinations.	10.2188/jea.je20200448	33390465
The French national cohort of children (ELFE)	2011	France	18040	1. Large sample size. 2. Multiple scientific fields.	1. ELFE absented the data collection before birth and during pregnancy.	10.1093/ije/dyz227	31747017
The Neotanal Intensive Care Unit Hospital Exposures and Long-Term Health (NICU-HEALTH)	2011	America	275	1. Prospective studies on the long-term neurodevelopmental impact of common, coincident NICU-based environmental exposures on the vulnerable and growing population of preterm infants.	1. The preterm infants were cared for in an academic level IV NICU, may not be representative of the entire NICU population.	10.1136/bmjopen-2019-032758	31772104
The Puberty Cohort in the Danish National Birth Cohort (DNBC)	2012	Danmark	22439	1. Longitudinal design. 2. Repeated measurements in short intervals throughout sexual maturation of puberty questionnaire.	1. The paternal age at pubertal onset remained unknown.	10.1093/ije/dyz222	31697338
The Taiwan Maternal and Infant Cohort Study (TMICS)	2012	China	2136	1. Large sample size. 2. High quality of data.	1. TMICS only measured urinary phthalate metabolites based on a one-spot urine sample.	10.1093/ije/dyy067	29718277
Shanghai Birth Cohort Study (SBC)	2013	China	4127	1. Multicentre study covering urban, suburban and semi-rural (some agriculture) populations. 2. SBC allowed researchers to study factors that may affect couple’s fecundability and fertility, even though the women may not totally represent the general population. 3. SBC provided some unique evidence in early life exposure and long-term health.	1. Underrepresentation of population.	10.1093/ije/dyy277	30629180
Tongji Maternal and Child Health Cohort (TMCHC)	2013	China	7147	1. The information on birth outcomes was obtained from medical records, which might reduce the possibility of misclassification.	1. Self-reported details.	10.1093/ije/dyac209	36343093
Hokkaido Birth Cohort Study	2013	Japan	20940	1. Detailed measurements in exposures and outcomes. 2. The study had genetic determinants on childhood outcomes.	1. Selection bias.	10.1007/s12199-013-0357-3	23959649
The Korean Children's Environmental health Study (Ko-CHENs)	2015	Korea	38891	1. Large samples for rare health outcomes. 2. Variability of environmental exposure data. 3. Ko-CHENs was build on the experience of a prior birth cohort. 4. Indoor air measurement.	1. Ko-CHENs lacked some biolocical samples, such as gut, skin, or airway microbiome.	10.1016/j.envres.2018.12.009	30825686
MySweetHeart Cohort Study	2016	Switzerland	200	1. Prospective design. 2. Assessment of ultrasound.	1. Limited sample size. 2. The GDM glucose screening tests were varied between participants.	10.1136/bmjopen-2017-020462	29487077
The China birth cohort study (CBCS)	2017	China	120377	1. Large sample size. 2. Detailed and comprehensive information. 3.Multiple biological samples were collected.	1. Selection bias. 2. Self-administered questionnaire at recruitment with some data based on participant self-evaluation.	10.1007/s10654-021-00831-8	35146635
Tongji-Shuangliu Birth Cohort (TSBC)	2017	China	7407	1. Large sample size. 2. Prospective design.	1. Underrepresentation of population.	10.1210/clinem/dgab637	34453541
Colombia Cohort for the Early Prediction of Pretern Birth (COLPRET)	2020	Colombia	244	1. Metagenomic data.	1. Limited sample size.	10.1136/bmjopen-2021-060556	35636786
